# Supplementary material for: Panoramic visual statistics shape retina-wide organization of receptive fields
Source: Nat Neurosci. 2023 Mar 23;26(4):606–14. doi: 10.1038/s41593-023-01280-0 (PMC10076217; doi:10.1038/s41593-023-01280-0)
Supplement: Supplementary file 3 — Statistics of cluster analysis for Fig. 4. P values: two-sided Kolmogorov–Smirnov test. [file 41593_2023_1280_MOESM3_ESM.xlsx]

## Sheet: Sheet1
	DorsoVentral
	Tiling properties				Relative Surround Strength			Center Size			Surround Asymmetry
Cluster ID	Tiling index	STD of Tiling index	dorsal cell count	ventral cell count	dorsal mean	ventral mean	p-value	dorsal mean	ventral mean	p-value	dorsal mean	ventral mean	p-value
1	0.61	0.05	475	457	0.77	1.17	1.75e-11	664.41	548.77	8.46e-09	0.14	0.03	1.65e-07
2	0.45	0.15	960	1115	0.88	1.01	1.42e-09	522.56	498.37	1.12e-05	0.28	0.08	5.25e-29
3	0.74	0.11	372	280	0.87	0.82	0.871	511	538.77	0.0121	0.32	0.06	1.08e-15
4	0.64	0.1	636	494	0.94	1.05	0.0731	554.94	539.96	0.000116	0.19	0.03	2.7e-09
5	0.33	0.09	1672	1682	0.88	1.08	5.75e-19	455.46	422.16	2.71e-15	0.27	0.06	4.77e-48
6	0.46	0.08	922	607	0.68	0.86	1.48e-07	640.8	584.43	5.86e-08	0.29	0.09	5.74e-22
7	0.56	0.14	875	1009	1.04	1.29	5.79e-12	438.7	398	2.66e-12	0.29	0.05	5.18e-37
8	0.58	0.09	579	674	0.66	0.75	0.00038	595.29	549.61	7.56e-05	0.27	0.04	3.17e-18
9	0.52	0.06	1032	880	1.08	1.24	2.79e-07	479.29	456.73	6.29e-05	0.31	0.04	2.11e-36
10	0.67	0.21	579	386	0.91	1.08	8.13e-06	407.83	401.73	0.0264	0.2	0.04	2.33e-09
	NasoTemporal
	Tiling properties				Relative Surround Strength			Center Size			Surround Asymmetry
Cluster ID	Tiling index	STD of Tiling index	ncount	tcount	nasal mean	temporal mean	p-value	nasal mean	temporal mean	p-value	nasal mean	temporal mean	p-value
1	0.61	0.05	425	507	0.93	1	0.513	637.35	582.86	0.00213	0.1	0.07	0.189
2	0.45	0.15	1020	1055	0.95	0.94	0.527	510.91	508.26	0.144	0.19	0.16	0.0382
3	0.74	0.11	337	315	0.85	0.84	0.261	525.55	520.12	0.633	0.27	0.15	4.81e-05
4	0.64	0.1	491	639	0.89	1.06	0.0367	588.26	517.75	0.00125	0.17	0.08	0.0011
5	0.33	0.09	1401	1953	0.99	0.98	0.564	441.21	437	0.0295	0.21	0.14	3.63e-06
6	0.46	0.08	754	775	0.72	0.78	0.0759	634.15	603.12	0.0159	0.22	0.2	0.101
7	0.56	0.14	778	1106	1.16	1.18	0.429	420.44	414.42	0.183	0.22	0.12	1.06e-05
8	0.58	0.09	579	674	0.67	0.74	0.00381	597.96	547.32	7.52e-07	0.15	0.14	0.313
9	0.52	0.06	911	1001	1.15	1.15	0.947	463.65	473.69	0.722	0.2	0.18	0.37
10	0.67	0.21	346	619	0.97	0.98	0.385	403.1	406.67	0.142	0.15	0.12	0.278
	All axis are defined from the optic nerv perspective, i.e., dorsal: below the optic nerve.
	Statistics: Kolmogorov-Smirnov test
